# Supplementary material for: Factors Associated with SARS-CoV-2 Infection in Fully Vaccinated Nursing Home Residents and Workers
Source: Viruses. 2024 Jan 25;16(2):186. doi: 10.3390/v16020186 (PMC10891794; doi:10.3390/v16020186)
Supplement: Supplementary file 1 [file viruses-16-00186-s001.zip]

Archive with 1 entries (1 files):
- viruses-2839656-supplementary.pdf
